# Supplementary material for: Reaction hijacking inhibition of Plasmodium falciparum asparagine tRNA synthetase
Source: Nat Commun. 2024 Jan 31;15:937. doi: 10.1038/s41467-024-45224-z (PMC10831071; doi:10.1038/s41467-024-45224-z)
Supplement: Supplementary file 6 — Supplementary Dataset 3 [file 41467_2024_45224_MOESM6_ESM.xlsx]

## Sheet: Sheet1
Supplementary data 3
Parasite Clone Name	Parasite Genetic Background	Chromosome	Position	Gene Name	Gene Description	GATK Quality Score	Ref Base	Alt Base	Type	Effect	Impact	Codon Change	Amino Acid Change
OSM-S-106-Dd2-2A6	Dd2	Pf3D7_01_v3	141008	PF3D7_0103200	nucleoside transporter 4 (NT4)	17182.5	T	A	SNP	missense_variant	MISSENSE	cAt/cTt	p.His320Leu/c.959A>T
		Pf3D7_02_v3	476702	PF3D7_0211800	asparagine--tRNA ligase, putative	30240.2	A	T	SNP	missense_variant	MISSENSE	agA/agT	p.Arg487Ser/c.1461A>T
		Pf3D7_12_v3	375180	PF3D7_1208100	conserved Plasmodium protein, unknown function	506.56	AATAT	A	INDEL	intron_variant			c.13112+35_13112+38delATAT
		Pf3D7_14_v3	992571	PF3D7_1425400	DEAD/DEAH box helicase, putative	1450.45	A	AGGGATTGTCAAGGTGCAGGTATCT	INDEL	disruptive_inframe_insertion		att/aGGGATTGTCAAGGTGCAGGTATCTtt	p.Ile1118delinsArgAspCysGlnGlyAlaGlyIlePhe/c.3352_3353insGGGATTGTCAAGGTGCAGGTATCT
		Pf3D7_14_v3	2880373	PF3D7_1470400	mitochondrial pyruvate carrier protein 2, putative (MPC2)	9057.11	AT	A	INDEL	intron_variant			c.298+19delA
OSM-S-106-Dd2-2A9	Dd2	Pf3D7_02_v3	476702	PF3D7_0211800	asparagine--tRNA ligase, putative	30240.2	A	T	SNP	missense_variant	MISSENSE	agA/agT	p.Arg487Ser/c.1461A>T
		Pf3D7_12_v3	375180	PF3D7_1208100	conserved Plasmodium protein, unknown function	506.56	AATAT	A	INDEL	intron_variant			c.13112+35_13112+38delATAT
		Pf3D7_14_v3	2880373	PF3D7_1470400	mitochondrial pyruvate carrier protein 2, putative (MPC2)	9057.11	AT	A	INDEL	intron_variant			c.298+19delA
OSM-S-106-Dd2-2B2	Dd2	Pf3D7_01_v3	141008	PF3D7_0103200	nucleoside transporter 4 (NT4)	17182.5	T	A	SNP	missense_variant	MISSENSE	cAt/cTt	p.His320Leu/c.959A>T
		Pf3D7_02_v3	476702	PF3D7_0211800	asparagine--tRNA ligase, putative	30240.2	A	T	SNP	missense_variant	MISSENSE	agA/agT	p.Arg487Ser/c.1461A>T
		Pf3D7_14_v3	992571	PF3D7_1425400	DEAD/DEAH box helicase, putative	1450.45	A	AGGGATTGTCAAGGTGCAGGTATCT	INDEL	disruptive_inframe_insertion		att/aGGGATTGTCAAGGTGCAGGTATCTtt	p.Ile1118delinsArgAspCysGlnGlyAlaGlyIlePhe/c.3352_3353insGGGATTGTCAAGGTGCAGGTATCT
		Pf3D7_14_v3	2880373	PF3D7_1470400	mitochondrial pyruvate carrier protein 2, putative (MPC2)	9057.11	AT	A	INDEL	intron_variant			c.298+19delA
OSM-S-106-Dd2-2D6	Dd2	Pf3D7_01_v3	141008	PF3D7_0103200	nucleoside transporter 4 (NT4)	17182.5	T	A	SNP	missense_variant	MISSENSE	cAt/cTt	p.His320Leu/c.959A>T
		Pf3D7_02_v3	476702	PF3D7_0211800	asparagine--tRNA ligase, putative	30240.2	A	T	SNP	missense_variant	MISSENSE	agA/agT	p.Arg487Ser/c.1461A>T
		Pf3D7_07_v3	1261339	PF3D7_0729700	conserved Plasmodium protein, unknown function	542.48	CAT	C	INDEL	intron_variant			c.1304-82_1304-81delAT
		Pf3D7_12_v3	375180	PF3D7_1208100	conserved Plasmodium protein, unknown function	506.56	AATAT	A	INDEL	intron_variant			c.13112+35_13112+38delATAT
		Pf3D7_14_v3	992571	PF3D7_1425400	DEAD/DEAH box helicase, putative	1450.45	A	AGGGATTGTCAAGGTGCAGGTATCT	INDEL	disruptive_inframe_insertion		att/aGGGATTGTCAAGGTGCAGGTATCTtt	p.Ile1118delinsArgAspCysGlnGlyAlaGlyIlePhe/c.3352_3353insGGGATTGTCAAGGTGCAGGTATCT
		Pf3D7_14_v3	2880373	PF3D7_1470400	mitochondrial pyruvate carrier protein 2, putative (MPC2)	9057.11	AT	A	INDEL	intron_variant			c.298+19delA
OSM-S-106-Dd2-3-E5	Dd2	Pf3D7_01_v3	142156	PF3D7_0103200	nucleoside transporter 4	7707.46	T	A	SNP	missense_variant	MISSENSE	Agt/Tgt	p.Ser22Cys/c.64A>T
		Pf3D7_01_v3	424461	PF3D7_0111000	kinesin-8, putative	4289.15	T	A	SNP	missense_variant	MISSENSE	Atg/Ttg	p.Met1039Leu/c.3115A>T
		Pf3D7_08_v3	146686	PF3D7_0802000	glutamate dehydrogenase, putative	6071.46	G	T	SNP	missense_variant	MISSENSE	Gat/Tat	p.Asp200Tyr/c.598G>T
		Pf3D7_10_v3	362125	PF3D7_1008700	tubulin beta chain	8895.42	T	TATAG	INDEL	intron_variant			c.97-92_97-91insCTAT
		Pf3D7_11_v3	619951	PF3D7_1116400	guanine nucleotide-exchange factor SEC12	4990.42	C	CT	INDEL	frameshift_variant		aga/aAga	p.Arg467fs/c.1399dupA
		Pf3D7_13_v3	1820101	PF3D7_1345400	conserved Plasmodium protein, unknown function	4316.15	A	C	SNP	missense_variant	MISSENSE	aaT/aaG	p.Asn400Lys/c.1200T>G
		Pf3D7_14_v3	3100985	PF3D7_1475400	cysteine repeat modular protein 4	6114.42	TA	T	INDEL	frameshift_variant		tat/	p.Tyr1266fs/c.3796delT
OSM-S-106-Dd2-3-H7	Dd2	Pf3D7_01_v3	142156	PF3D7_0103200	nucleoside transporter 4	7707.46	T	A	SNP	missense_variant	MISSENSE	Agt/Tgt	p.Ser22Cys/c.64A>T
		Pf3D7_08_v3	146686	PF3D7_0802000	glutamate dehydrogenase, putative	6071.46	G	T	SNP	missense_variant	MISSENSE	Gat/Tat	p.Asp200Tyr/c.598G>T
		Pf3D7_10_v3	362125	PF3D7_1008700	tubulin beta chain	8895.42	T	TATAG	INDEL	intron_variant			c.97-92_97-91insCTAT
		Pf3D7_11_v3	619951	PF3D7_1116400	guanine nucleotide-exchange factor SEC12	4990.42	C	CT	INDEL	frameshift_variant		aga/aAga	p.Arg467fs/c.1399dupA
		Pf3D7_12_v3	468659	PF3D7_1210400	general transcription factor 3C polypeptide 5, putative	871.15	T	G	SNP	missense_variant	MISSENSE	Att/Ctt	p.Ile217Leu/c.649A>C
		Pf3D7_12_v3	1996094	PF3D7_1248700	conserved Plasmodium protein, unknown function	1970.11	AGAAGAAGAG	A	INDEL	disruptive_inframe_deletion		gaggaagaagaa/gaa	p.Glu444_Glu446del/c.1329_1337delGGAAGAAGA
		Pf3D7_14_v3	3100985	PF3D7_1475400	cysteine repeat modular protein 4	6114.42	TA	T	INDEL	frameshift_variant		tat/	p.Tyr1266fs/c.3796delT
*Variants were annotated with SnpEff to predict mutation effects on resulting protein.
