# Supplementary material for: Reaction hijacking inhibition of Plasmodium falciparum asparagine tRNA synthetase
Source: Nat Commun. 2024 Jan 31;15:937. doi: 10.1038/s41467-024-45224-z (PMC10831071; doi:10.1038/s41467-024-45224-z)
Supplement: Supplementary file 9 — Source Data [file 41467_2024_45224_MOESM9_ESM.xlsx]

## Sheet: Fig 2A. Translation assay
			Viability			Translation
	OSM-S-106 (nM)
	0	100	100	100	100	100	100
	78.1	77.5464	93.5356	88.7263	88.2194	68.5604	78.7165
	156.3	80.2418	81.4036	83.8337	70.9569	76.7178	73.7965
	312.5	81.3117	81.9846	75.9519	55.5714	55.4781	55.6229
	625	79.902	76.0359	75.5937	47.9476	51.4282	41.085
	1250	79.7806	77.505	78.8039	31.8914	46.8967	33.6793
	2500	77.1459	63.2365	57.9681	20.1284	25.4073	16.4444
	5000	58.8326	46.673	10.7308	10.3606	16.5158	20.3119
	10000	6.44841	2.35193	1.85692	7.68262	13.3898	13.8481
	20000	0	0.36038	0.528818	7.41437	4.91733	2.90281
	40000	1.03199	0	0	7.80441	8.47393	8.85322

## Sheet: Fig 2F-H. Mutant & KD assay
F.				Dd2 parent					PfAsnRSR487S
	OSM-S-106 (nM)
	2000	-0.83333	-0.36667	-0.86667	-2.83333	0.5	-3.66667	-2.36667	-2.46667	-8.96667	-0.46667
	1000	-1.86667	-0.33333	-1.3	-3.5	-0.46667	-4.76667	-1.46667	-1.46667	-9.23333	-0.46667
	500	-1.16667	0	-0.8	-3.16667	0.4	1.1	3.83333	3.86667	-4.76667	4.86667
	250	0.2	1.26667	0.566667	-1.76667	2.06667	19.1	27.7333	25.8	15.0333	26.1
	125	7.63333	16.6667	15.5333	13.8333	17.5667	61.7667	73.6	69.4	55.4333	68.3333
	62.5	45.3	68.4	68.8333	58.4667	65.5	82.4333	93.4333	92.0333	74.8667	89.8667
	31.25	88.9667	98.9	97.0667	93.5333	97.5667	94.8	93.8	100.167	94.2667	95.1667
	15.625	102.133	105.8	103.233	101.1	103.067	97.0667	99.5333	100.2	98.6667	98.6
	7.8125	105.2	103.8	105.633	102.933	104.1	98.2333	99.8333	101.067	99.6667	98.2667
	3.90625	105.433	105.733	104.567	104.167	104.633	99.6	102.167	101.033	99.3667	100.6
	0	100	100	100.033	100.033	100	100.033	100	100	100	100
G.				PfAsnRS K/D
	OSM-S-106 (nM)		500 nM aTc			1 nM aTc
	800	0	0	1.57265	0	0	0.311568
	400	1.08264	1.37959	11.7035	0.0118036	0.325629	1.40651
	200	13.0647	13.1882	56.7167	2.18661	4.18421	3.61864
	100	74.5373	61.9971	57.4067	12.9721	14.646	33.4758
	50	109.874	96.9998	112.12	8.28612	14.406	55.7128
	25	108.223	97.6665	110.496	72.3501	87.3666	36.7561
	12.5	106.159	101.462	104.967	113.486	107.859	50.8034
	6.25	102.095	95.7689	98.7064	101.298	95.7154	83.7406
	3.125	100	100	130.484	100	100	98.2196
	1.5625			123.179			95.5045
H.				PfNT4 K/D
	OSM-S-106 (nM)		500 nM aTc			no aTc
	250	0.233653	0.268925	0.203669	0.141486	0.321421	0.191607
	125	0.237277	0.420358	0.245939	0.132218	0.347617	0.0471974
	62.5	1.78489	2.76322	1.99442	0.135307	0.282128	0.0507196
	31.25	11.2119	13.2391	14.7628	0.598688	0.971075	0.561438
	15.625	84.2218	79.6522	85.5767	4.26557	5.99017	5.68447
	7.8125	101.389	100.305	97.246	30.4373	37.6726	51.4607
	3.90625	110.366	98.6162	100.564	93.8123	99.6909	104.029
	1.95312	108.529	100.357	100.986	103.621	102.992	106.407
	0.976562	113.41	102.567	108.441	107.637	104.459	111.884
	0.488281	115.319	105.291	111.528	115.9	108.506	115.265

## Sheet: Fig 3. ATP consumption assay
A.	ATP consumption (pmol)
						- tRNA							+ E. coli tRNA
	PfAsnRS	29.1014	26.0031	79.789	83.0019	26.8934	5.33594	31.5713	22.0296	202.606	207.9	170.52	216.107	157.781	162.174	136.451	183.663
	PfAsnRSR487S	41.8863	31.4399	44.3016	39.9612			26.6246	28.4554	185.535	195.792	167.622	158.299	110.749	114.014	113.549	134.657
	HsAsnRS	39.5656	34.7025	42.2568						175.798	163.458	176.568
B.				PfAsnRS - tRNA													PfAsnRS + tRNA												PfAsnRSR487S - tRNA									PfAsnRSR487S + tRNA
	OSM-S-106 (μM)
	0	100	100	100	100	100	100	100	100	100	100	100	100	100	100	100	100	100	100	100	100	100	100	100	100	100	100	100	100	100	100	100	100	100	100	100	100	100	100	100	100	100	100	100	100
	0.1	91.2241	102.037	98.4072	106.756	97.2403	101.662				82.5658	96.0922	101.744	112.235	82.5658	96.0922	99.5632	99.8449	98.5272	100.235	95.7168	99.8216	99.7749	108.126	99.6624	108.937	100.257	99.7961	126.786	109.576				104.503	121.093	73.2881	88.9901	104.503	121.093	99.883	104.178	77.1656	99.0828	98.9216	100.969
	1	113.687	120.029		93.4234	93.1495	103.899	80.4435	82.6323	80.2669	57.1862	87.1941	65.0206	81.9461	57.1862	87.1941	85.5086	91.3647	48.2564	63.8176	86.51	90.4401	96.8421	65.7347	80.7614	115.254	99.6467	92.6589	97.0073	108.474	99.5051	100.181	109.71	98.1499	122.134	68.9507	85.5022	98.1499	122.134	100.049	100.053	129.517	90.8056	99.3167	94.4183
	5		106.249	114.714	99.7656	89.6731	97.6484	56.1921	55.3272	51.8421	38.7619	47.6862	51.1309	68.7023	38.7619	47.6862	55.4708	84.554	22.0582	74.3106	68.9312	82.9102	75.2752	96.312	67.9549	99.5502	71.4179	99.0484	82.6223	109.414	93.2111	90.4772	107.689	72.6057	105.524	82.4715	79.3045	72.6057	105.524	100.117	93.204	96.622	82.4124	97.8519	88.916
	10	118.679	119.307	117.388	114.394	95.1041	101.36	41.024	66.8654	43.7632	33.3781	42.1739	26.8093	83.6086	33.3781	42.1739	48.4972	57.1782	42.2021	53.4256	64.8139	73.0427	62.6895	95.8435	63.7971	91.5584	68.7783	109.074	99.9339	120.869	76.3815	94.8544	93.0931	72.3365	96.7874	80.9127	72.7108	72.3365	96.7874	96.724	94.7121	62.3522	77.5756	92.8148	85.0538
	25	125.392	106.541	117.104	104.95	102.467	90.9619	32.1713	34.4286	38.5107	31.8347	29.629	31.8402	17.4322	31.8347	29.629	37.4741	45.8652	33.9294	51.2972	49.6769	65.7343	55.3504	78.2041	43.5856	79.0258	54.7372	109.04	95.4034	95.4106	72.3048	73.6035	80.4299	51.6084	69.971	61.9996	46.6435	51.6084	69.971	87.6288	85.9904		60.6806	81.8352	72.5479
	100	99.0942	100.893	101.422	99.2831	94.8016	84.8517	31.9828	32.3143	31.462	21.4279	12.1476	24.4734	0.941419	21.4279	12.1476	35.3309	34.7479	23.0338	36.8982	42.9233	53.9105	48.8624	44.748	24.3159	62.5236	37.1566	118.999	92.1296	93.7483	62.4095	62.1084	61.8515	22.4032	34.1888	63.5537	31.2242	22.4032	34.1888	72.6959	64.8501	84.704	43.6807	73.7562	56.1666
	200		112.741	109.993	91.5345	106.529	72.1689	24.2468	23.6364	25.046	7.99451	-1.45679	35.916	-5.60944	7.99451	-1.45679	32.5955	30.0351	17.4878	31.647	34.9631	47.0943	45.8593	36.3243	20.6912	56.6628	33.8171	104.826	92.9894	98.428	47.6294	47.8604	55.593	13.0792	22.0103	48.8368	29.6406	13.0792	22.0103	66.9629	64.5981	77.9041	36.8823	65.8444	52.5722
	500	107.256	120.979	131.723	125.52	90.3898	80.1015	23.9515	13.8169	23.5279	13.246	-11.4297	22.8223	1.69455	13.246	-11.4297	29.0161	30.5079	13.7891	36.658	29.2046	38.9001	42.2513	42.789	24.1027	53.4812	30.401	109.856	99.4544	93.9832	41.7269	35.2309	48.1077	8.17008	32.9776	40.049	26.7465	8.17008	32.9776	51.5867	64.3236	74.0801	37.8669	63.4773
C.			PfAsnRS			HsAsnRS						PfAsnRS			HsAsnRS
	OSM-S-106 (μM)									OSM-LO-80 (μM)
	0	1	1	1	1	0.930307	0.983743			0	0.916929	1	0.999802	0.938687	0.917934	0.929931
	0.1	0.965021	0.964275	0.987519	0.980854	0.969537	0.987797			0.1	1	0.999078	1	0.99935	0.965666	0.990519
	1	0.740809	0.702785	0.710241	0.993012	0.982647	1			1	0.957224	0.917969	0.999144	1	0.989214	0.976742
	3	0.611036	0.577424	0.615572	0.993063	0.979136	0.953221			3	0.898771	0.825444	0.84392	0.984652	1	0.988798
	10	0.469163	0.432582	0.47053	0.97206	1	0.974467			10	0.781073	0.712091	0.73627	1.00911	0.992563	0.99279
	30	0.361295	0.358463	0.379542	0.929693	0.956605	0.961468			30	0.722197	0.597019	0.598442	0.978585	0.971686	1
	100	0.307831	0.309248	0.343059	0.954978	0.928016	0.978394			100	0.659079	0.573698	0.551692	0.962786	0.978467	0.992129
	200	0.294017	0.273052	0.330635	0.929037	0.989802
D.			PfAsnRS			HsAsnRS
	AMS (μM)
	0	1	1	1	1	0.920038	0.967349
	0.03		0.818818	0.945962
	0.1	0.584411	0.541377	0.637045	0.994017	1	1
	0.3	0.419696	0.33467	0.465204
	1	0.289676	0.188984	0.260417	0.931127	0.919848	0.961456
	3	0.180934	0.146797	0.180047	0.827326	0.824659	0.850754
	10	0.123982	0.065299	0.081911	0.618975	0.627266	0.68314
	30	0.10361	0.096913	0.0585	0.446531	0.481551	0.543354
	100	0.073625	0.050986	-0.0056	0.300161	0.359073	0.429456
	200				0.250735	0.311631	0.373813
E.			PfAsnRS			HsAsnRS
	Asn-OSM-S-106 (μM)
	0	0.884872	0.936456	0.873072	0.955912	0.83433	0.948994
	0.1	0.951316	0.993728	0.8109	1	0.916419	0.998559
	0.3	1	1	1	0.952455	1	1
	1	0.792415	0.823571	0.840646	0.886437	0.94892	0.932858
	3	0.437519	0.345204	0.426475	0.768366	0.828064	0.785015
	10	0.172183	0.097062	0.173339	0.523075	0.527217	0.515109
	30	-0.03079	0.015432	-0.00545	0.29259	0.336482	0.291543
	100	-0.01586	-0.05859	0.042568	0.09965	0.131009	0.088558
F.				PfAsnRS						PfAsnRSR487S
	Asn-OSM-S-106 (μM)
	0	100	100	100	100	100	100	100	100	100	100	100
	0.005	96.6227		115.849		86.517	87.5323		103.201	95.2652	101.371	90.5979
	0.05	102.641	101.648	126.552	109.716	83.8806	85.0945	73.2084	98.4064	98.3959	81.2744	79.3592
	0.25	84.4792	99.8178	112.192	97.0543	74.605	76.5174	54.3043	88.1022	96.119	61.5085	81.4153
	0.5	95.6169	98.8652	117.558	102.603	76.814	78.5601	59.7541	94.7331		46.2584	90.7376
	1	80.1124	47.3774		99.2377	75.9232	77.7363	54.6662	60.0121	86.8564	19.7068	92.115
	5	18.2909	35.8224	43.2449	36.447	23.1529	28.94		39.0932	68.564	6.82114	31.5301
	50	-2.29991	-32.6955	-5.75424	-6.14987	-7.79186	0.325606	36.9116	17.4854	-15.9379	-11.9045	9.89121
	100	-8.80916	-19.2272	11.6632	-4.28941	-2.26021	5.44068	9.52394	34.2719	27.1928	-21.3146	16.8779

## Sheet: Table 1. Cytotoxicity assay
					Pf3D7 IC50 (72h) (μM)
	OSM-S-106	0.0611	0.0527	0.0871	0.0796	0.0505	0.0488	0.0379	0.0437
	OSM-E-32	8.33	8.33
	OSM-S-137	2.65	1.2	6.07	7.69
	OSM-S-488	12.7	13.8
	OSM-LO-80	1.72	1.7	8	8.04	8.28	7.95	2.49	2.41
	OSM-LO-81	1.1	1.33	0.74	0.761	0.909	0.753
	OSM-LO-87	>25	>25	>25	>25	>25	>25
	OSM-LO-88	18.7	19.2	21.9	18.6	17.5	16.5

## Sheet: Fig S1A,B. Translation assay
A.			Viability			Translation
	WR99210 (nM)
	0	100	100	100	100	100	100
	78.1	90.9718	69.2733	98.7384	90.9036	76.9712	89.4018
	156.3	76.1805	35.562	55.9172	89.4578	82.2873	81.3601
	312.5	32.1885	5.75582	17.0102	91.0241	91.4005	91.4867
	625	6.69236	4.51551	3.40148	83.5542	90.7751	99.6277
	1250	5.50485	0.416667	0.292061	82.5301	79.1155	98.3867
	2500	3.52039	0.489342	0.12729	84.3976	81.0364	102.259
	5000	3.78604	0.489342	2.19434	88.5542	92.6513	94.4155
	10000	2.47662	1.7781	0.091225	97.2892	85.5484	98.6845
	20000	0	0.968993	1.73681	112.47	92.0706	98.0392
	40000	3.35785	0	0	103.313	81.0364	102.259
B.			Viability			Translation
	Cycloheximide (nM)
	0	100	100	100	100	100	100
	39.1	108.092	97.4339	92.233	91.0615	76.2984	81.7995
	78.1	95.9227	94.7793	98.0583	81.922	88.5493	60.1275
	156.3	108.857	102.013	98.7864	69.0756	65.574	56.5841
	312.5	103.607	97.9775	92.233	54.5569	51.3303	54.0173
	625	102.428	92.6066	91.9903	34.3298	36.573	53.0328
	1250	94.9539	79.0045	78.3981	29.8359	24.3187	24.0049
	2500	100.147	80.518	75	20.2838	21.5354	22.6499
	5000	95.0941	78.8213	75.2427	16.1089	19.5652	16.2965
	10000	88.3154	77.1877	75	8.67499	13.4553	5.49484
	20000	95.0102	69.6652	71.1165	7.64507	6.94398	4.61716

## Sheet: Fig S3D-I. Assay on KD lines
D.				Growth
	Knockdown line		500 nM aTc		1 nM, 1.5 nM aTc or no aTc
	PfAsnRS	100	100	100	4.87504	24.097	5.93692
	PfAlaRS	100	100	100	2.4919	1.14968	4.74641
	PfGlyRS	100	100	100	8.65464	5.24187	10.5457
	PfNT4	100	100	100	110.057	67.346	73.2887
	PfGDH3	100	100	100	89.2113	93.3601	99.2659
	PfCA	100	100	100	93.5496	87.22	110.666
E.				PfAlaRS K/D
	OSM-S-106 (nM)		500 nM aTc			1.5 nM aTc
	800	1.04781	0.477592	0	0.0143864	0.764066	0
	400	7.12627	2.92109	5.76487	6.51705	10.3033	18.5211
	200	76.3648			67.5946
	100	42.7219	12.2175		52.0213	28.0852
	50	55.6885	91.3478	80.2088	35.4338	66.0685	51.6901
	25	83.1875	95.5017	98.3659	67.5442	100.232	87.3239
	12.5	88.5694	88.7266	97.0041	96.0725	111.195	106.549
	6.25	90.3733	84.6837	109.578	78.7153	122.69	101.197
	3.125	106.745	98.2451	120.926	111.739	115.397	106.056
	1.5625	96.1064	100	100	106.143	100	100
F.				PfGlyRS K/D
	OSM-S-106 (nM)		500 nM aTc			1.5 nM aTc
	800	2.15917	1.43797	0.29406	1.22437	0.869974	-0.14247
	400	4.31313	7.04363	0.803764	2.35501	3.52692	0.954552
	200	7.89089	8.53034	4.95981	12.5718	9.85187	10.1724
	100	9.87796	6.14185	8.68457	5.9754	3.36233	9.40305
	50	41.8014	35.5837	9.14527	38.9865	32.5888	14.247
	25	96.3231	93.6388	46.6183	84.4815	99.4357	66.3912
	12.5	106.05	112.162	76.632	101.154	113.238	98.9172
	6.25	122.27	121.35	91.2762	113.175	111.521	120.943
	3.125	112.465	111.772	85.4538	100.533	109.335	115.387
	1.5625	125.608	118.84	91.0802	105.062	102.516	118.806
G.					PfGDH K/D
	OSM-S-106 (nM)		500 nM aTc				no aTc
	800	0.526963	-0.255428	5.70366	0.637616	0.611595	2.2818	4.12655	0.328178
	400	3.33743	8.10983	11.9653	2.12887	3.29256	4.96292	14.6492	2.17702
	200	11.4175	15.1341	15.4371	10.7452	9.82741	15.4022	15.1307	8.29055
	100	19.5855	52.3627	19.5908	53.3307	16.7225	52.3103	14.6492	45.2333
	50	18.8214	65.3257	55.7347	96.3061	15.6082	75.0713	76.066	92.153
	25	45.3276	106.386	75.3875	108.934	35.4306	105.362	112.105	104.76
	12.5	87.2036	124.904	116.677	110.631	66.2785	97.9464	116.025	105.41
	6.25	100.123	114.751	110.911	107.384	83.7383	126.64	124.278	107.945
	3.125	94.0541	124.457	123.311	110.909	87.3995	105.933	109.078	106.271
	1.5625	99.5082	117.944	121.017	113.47	100	112.949	110.935	105.654
H.				PfCA K/D
	OSM-S-106 (nM)		500 nM aTc			no aTc
	800	-0.510334	0.123108	-1.59072	0.252318	0.122018	0.131242
	400	0.18372	0.267941	-0.200699	0.8215	0.829724	1.23117
	200	5.81781	8.3279	9.44027	6.98275	9.35269	10.7306
	100	5.81781	8.3279	11.4398	10.8379	9.47471	12.418
	50	39.8979	23.9771	45.5735	31.2463	15.9234	30.4793
	25	66.7109	104.005	106.363	55.2693	67.1039	67.9395
	12.5	103.771	150.344	136.72	107.898	113.66	101.587
	6.25	92.3654	131.4	126.99	110.949	103.392	134.667
	3.125	126.787	158.672	147.974	126.423	113.544	101.394
	1.5625	124.491	143.826	145.298	134.497	128.021	117.93
I.				YFP-aptamer control line
	OSM-S-106 (nM)		500 nM aTc			no aTc
	800	0	1.93855	0.432101	0	1.73449	-0.240872
	400	-0.376892	7.58275	0.432101	-0.273752	6.93798	-0.266227
	200	-0.148285	38.672	0.812498	0.270531	31.341	0.747972
	100	3.46926	32.3091	1.82073	4.38003	32.2421	3.60886
	50	89.3574	16.2271	37.9141	92.4187	15.8507	54.192
	25	96.4937	50.4813	93.5	103.53	55.9318	95.9432
	12.5	103.105	71.6867	103.065	102.145	82.3472	97.2955
	6.25	96.7408	93.8415	101.366	92.1288	90.7869	100.211
	3.125	98.4708	116.919	104.321	98.4734	92.161	100.93
	1.5625		100	102.29		100	105.325

## Sheet: Fig S5C. MS analysis of adducts
			MS peak area
	HsAsnRS	3564405	3396334	2555457	1397007
	PfAsnRS	50050244	46285516	50264000	46572204

## Sheet: Table S6. PfAsnRS WTvsMut line
	Parasite line			IC50 (nM)
	Dd2 parent	57.04	75.59	76.2	70.01	74.2
	PfAsnRSR487S mutant line	155.6	184	171.6	142.5	171.4

## Sheet: Table S7. Knockdown lines
					IC50 (nM)
	Knockdown line		500 nM aTc			1 nM, 1.5 nM aTc or no aTc
	PfAsnRS	123.3	115.9	175.4		28.04	34.25	14.69
	PfAlaRS	78.37	99.7			56.75	46.25
	PfGlyRS	39.34	37.22			39.48	40.67
	PfNT4	19.88	20.53	21.38		6.086	6.867	7.507
	PfGDH3	22.84	69.52	36.47	30.24	17.09	84.01	55.06	28.24
	PfCA	29.24	31.33	37.56		23.02	26.96	28.78
